# Supplementary material for: Cardiac Hemangiomas: A Five-Year Systematic Review of Diagnosis, Treatment, and Outcomes
Source: Cancers (Basel). 2025 Apr 30;17(9):1532. doi: 10.3390/cancers17091532 (PMC12071036; doi:10.3390/cancers17091532)
Supplement: Supplementary file 1 [file cancers-17-01532-s001.zip]

Archive with 2 entries (2 files):
- 1. PRISMA_2020_abstract_checklist hemangioma.pdf
- 2. PRISMA_2020_checklist hemangioma.pdf
